# Supplementary material for: Expression of Cytokine Profiles in Human THP-1 Cells during Phase Transition of Talaromyces marneffei
Source: Pathogens. 2022 Dec 2;11(12):1465. doi: 10.3390/pathogens11121465 (PMC9783046; doi:10.3390/pathogens11121465)
Supplement: Supplementary file 1 [file pathogens-11-01465-s001.zip]

Archive with 2 entries (2 files):
- pathogens-1996833-supplementary/Figure S1 percentage of yeast in macrophage.tif
- pathogens-1996833-supplementary/fIGURE S2 _CD86+, CD206+ macrophage.tif
